# Supplementary material for: A near-natural experiment on factors influencing larval drift in Salamandra salamandra
Source: Sci Rep. 2022 Feb 28;12:3275. doi: 10.1038/s41598-022-06355-9 (PMC8885912; doi:10.1038/s41598-022-06355-9)
Supplement: Supplementary file 1 — Supplementary Information. [file 41598_2022_6355_MOESM1_ESM.xlsx]

## Sheet: Introduction
VIA-tag	Date	weight(g)	length(mm)	head_width(mm)	location	comments
A00	2015-05-06	0.411			13
A01	2015-05-06	0.596			17
A02	2015-05-06	0.404			16
A03	2015-05-06	0.346			6
A04	2015-05-06	0.359			3
A05	2015-05-06	0.395			13
A06	2015-05-06	0.328			7
A07	2015-05-06	0.239			13
A08						tag lost before introduction into stream system
A09	2015-05-07	0.282			11
A10	2015-05-07	0.265			11
A11	2015-05-07	0.184			14
A12	2015-05-07					tag lost before introduction into stream system
A13	2015-05-07	0.297			18
A14	2015-05-07	0.268			2
A15	2015-05-07	0.275			14
A16	2015-05-07	0.401			17
A17	2015-05-07	0.309			17
A18	2015-05-07	0.289			11
A19	2015-05-07	0.28			1
A20	2015-05-19	0.484			2
A21	2015-05-19	0.712	23	7.5	3
A22	2015-05-19	0.734	24	7.7	10
A23	2015-05-19	0.408			17
A24	2015-05-19	0.549				tag lost before introduction into stream system
A28	2015-05-27	0.68	22	6.9	3
A26	2015-05-27	0.656	23	7.3	17
A30	2015-05-27	0.482	21	6.4	13
A32	2015-05-27	0.48	20	6.9	10
A27	2015-05-27	0.677	22	7.2	11
A29	2015-05-27	0.51	21	6.9	14
A25	2015-05-27	0.786	23	7.6	8
A31	2015-05-27	0.474	22	6.8	9
A33	2015-06-03					tag lost before introduction into stream system
A34	2015-06-03	0.718	23	7.4	16
A35	2015-06-03	0.702	20	7.7	2
A36	2015-06-03	0.619	23	7.3	16
A37	2015-06-03	0.651	22	7.2	12
A38	2015-06-03	0.695	22	7.3	14
A39	2015-06-03	0.727	22	7.8	3
A40	2015-06-03	0.53	21	6.8	1
A41	2015-06-03	0.776	23	7.4	11
A42	2015-06-03	0.875	25	8	9
A43	2015-06-09	0.717	24	7.2	10
A44	2015-06-09	0.439	21	6.5	16
A45	2015-06-09	0.346	20	6	16
A46	2015-06-09	0.485	21	6.9	5
A47	2015-06-09	0.562	21	6.3	14
A49	2015-06-09	0.543	20	6.4	3
A50	2015-06-09	0.676	23	7.5	10
A50 rot	2015-06-09					tag lost before introduction into stream system
A51 rot	2015-06-09	0.459	22	6.7	4
A52 rot	2015-06-09	0.54	21	6.9	14
A53 rot	2015-06-09	0.803	24	7.8	10
A54 rot	2015-06-09	0.658	22	7.3	14
A55 rot	2015-06-09	0.667	22	6.8	11
A56 rot	2015-06-09					tag lost before introduction into stream system
A57 rot	2015-06-09	0.828	25	7.7	5
A58 rot	2015-06-09	0.549	22	6.8	16
A59 rot	2015-06-09	0.804	25	8	16
A60 rot	2015-06-09	0.789	25	7.8	4
A61 rot	2015-06-10	0.442	21	6.8	2
A62 rot	2015-06-10	0.67	24	7.9	9
A63 rot	2015-06-10	0.55	23	7.2	14
A64 rot	2015-06-10	0.343	18	6.5	4
A65 rot	2015-06-10	0.53	22	7	17
A66 rot	2015-06-10	0.504	22	6.8	5
A67 rot	2015-06-11	0.454	21	6.6	11
A68 rot	2015-06-11	0.699	22	7.4	11
A69 rot	2015-06-11					tag lost before introduction into stream system
A70 rot	2015-06-11	0.518	21	6.7	6
A71 rot	2015-06-11	0.733	23	7.4	17
A72 rot	2015-06-11					tag lost before introduction into stream system
A73 rot	2015-06-11	0.439	20	6.6	5
A74 rot	2015-06-11					tag lost before introduction into stream system
A75 rot	2015-06-11	0.558	22	6.8	5
A76 rot	2015-06-11	0.476	22	6.8	9
A77 rot	2015-06-11					tag lost before introduction into stream system
A78 rot	2015-06-11					tag lost before introduction into stream system
A79 rot	2015-06-11	0.403	20	6.3	3
A80 rot	2015-06-11	0.422	20	6.6	6
A81 rot	2015-06-11	0.783	24	7.8	16
A82 rot	2015-06-11	0.736	23	7.8	4
A83 rot	2015-06-11	0.73	23	7.7	15
A84 rot	2015-06-11	0.953	24	8	13
A85 rot	2015-06-11	0.911	26	7.5	14
A86 rot	2015-06-11	0.632	23	7.1	16
A87 rot	2015-06-11	0.54	22	6.6	3
A88 rot	2015-06-11	0.498	21	6.8	13
A89 rot	2015-06-11	0.618	20	7.1	1
A90 rot	2015-06-11					tag lost before introduction into stream system
A91 rot	2015-06-11					tag lost before introduction into stream system
A92 rot	2015-06-11	0.492	21	6.5	16
A93 rot	2015-06-11	0.464	22	6.8	9
A94 rot	2015-06-11	0.729	23	7.1	13

## Sheet: Measurements
Measurement	date	drifted/not-drifted	VIA-tag	Trap/location	weight(g)	length(mm)	head_width(mm)	new_location
1	2015-05-15	drifted	A03	FA2	0.417	18	5.4	14
1	2015-05-15	drifted	A04/A014	FD2	0.287	19.5	6.5	removed from system
2	2015-05-19	drifted	TOTE LARVE	FD4
2	2015-05-19	drifted	none
3	2015-05-22	drifted	none
4	2015-05-26	drifted	A01	FD5	0.912	24	8.1	11
5	2015-05-29	drifted	A16	FD5	0.572	22	6.7	17
7	05.06.2015	drifted	A?2 (?)	FD5	0.998	26	8.4	7
8	09.06.2015	drifted	A16	FD5	0.993	24	7.7	5
8	09.06.2015	drifted	A(26) ??	FD5	0.944	23	7.4	11
8	09.06.2015	drifted	A04	FD2	1.45	28	9.1	6
9	12.06.2015	drifted	A13 ??	FD5	0.958	26	7.9	11
9	12.06.2015	drifted	A0(/?)0	FD4	1.137	28	8.5	removed from system
10	16.06.2015	drifted	A04	FA2	1.721	30	9.4	8
10	16.06.2015	drifted	A34	FD5	0.933	24	7.7	14
10	16.06.2015	drifted	A36	FD5	0.9	25	7.7	10
11	2015-06-19	drifted	(A44?)	FD5	0.429	22	6.6	4
11	2015-06-19	drifted	A4(9)	FD5	0.482	21	6.7	1
11	2015-06-19	drifted	A(1/2)(6)	FD2	1.458	28	8.3	15
12	2015-06-23	drifted	rA71	FD5	0.707	23	7.5	18
12	2015-06-23	drifted	rA83	FD5	0.845	24	7.8	18
13	2015-06-26	drifted	rA5(1/7)	FD5	1.065	27	8	18
13	2015-06-26	drifted	rA81	FD5	0.978	25	8	18
13	2015-06-26	drifted	rA65	FD5	0.753	24	7.4	18
13	2015-06-26	drifted	gA??	FD2	0.725	24	7.2	18
13	2015-06-26	drifted	TOTE LARVE	FD4
14	2015-06-29	drifted	A04	FD5	0.831	27	7.4	removed from system
14	2015-06-29	drifted	Tag weg	FD5	0.723	23	6.9	removed from system
14	2015-06-29	drifted	Tag weg	FD5	0.772	24	7.5	removed from system
14	2015-06-29	drifted	rA54	FD5
15	2015-07-01	drifted	rA??	FD6	0.94	26	8	1
15	2015-07-01	drifted	A(20)	FD2	1.184	31	8.1	removed from system
15	2015-07-01	drifted	rA73	FD2	0.763	24	7.6	6
15	2015-07-01	drifted	gA40	FD1	1.407	29	8.3	4
16	2015-07-03	drifted	rA88	FD4	0.868	25	8	14
16	2015-07-03	drifted	gA(1)7?	FD4	1.247	29	8.5	16
16	2015-07-03	drifted	rA(8)4	FD4	1.322	28	8.8	14
16	2015-07-03	drifted	rA79	FD2	0.756	23	7.5	6
16	2015-07-03	drifted	rA87	FD2	0.902	25	7.7	6
16	2015-07-03	drifted	rA64	FD3	0.747	24	7.7	8
17	2015-07-05	drifted	g ??	FD5	1.105	30	8	removed from system
17	2015-07-05	drifted	rA88	FD5	0.82	25	7.9	18
17	2015-07-05	drifted	rA84 ?	FD5	1.295	30	8.6	removed from system
17	2015-07-05	drifted	gA(18) ?	FD4	1.269	30	9	removed from system
17	2015-07-05	drifted	gA24 ?	FD4	0.904	28	7.1	removed from system
17	2015-07-05	drifted	rA64	FD4	0.57	24	7.6	14
17	2015-07-05	drifted	rA87	FD3	0.918	25	7.6	8
17	2015-07-05	drifted	rA73	FD3	0.746	25	7.6	8
17	2015-07-05	drifted	rA80	FD3	0.482	24	7.6	8
17	2015-07-05	drifted	gA39	FD2	1.148	28	8.4	removed from system
17	2015-07-05	drifted	rA89	FD2	1.043	26	8.3	6
17	2015-07-05	drifted	TOTE LARVE	FD2
18	2015-07-07	drifted	gA49	FD3	0.89	26	7.9	13
18	2015-07-07	drifted	rA51	FD3	0.744	26	7.9	removed from system
18	2015-07-07	drifted	rA??	FD2	0.865	25	8.4	removed from system
18	2015-07-07	drifted	rA88	FA5	0.79	24	7.9	17
18	2015-07-07	drifted	rA93	FD5	0.752	26	7.6	18
18	2015-07-07	drifted	rA64	FD5	0.591	24	7.6	18
18	2015-07-07	drifted	rA80	FD4	0.57	24	7.6	14
18	2015-07-07	drifted	rA87	FD4	0.849	25	7.7	14
19	2015-07-09	drifted	rA64	FD6	0.668	24	7.5	1
19	2015-07-09	drifted	rA93	FD6	0.847	25	7.6	1
19	2015-07-09	drifted	rA80	FD5	0.591	24	7.6	18
19	2015-07-09	drifted	rA81?	FD5	0.831	25	7.6	18
19	2015-07-09	drifted	rA73	FD4	0.859	24	7.5	14
19	2015-07-09	drifted	gA49	FD4	0.84	26	7.6	15
20	2015-07-11	drifted	rA80	FD6	0.664	23	7.1	1
20	2015-07-11	drifted	rA69 ???	FD3	0.96	28	8.2	removed from system
20	2015-07-11	drifted	gA49	FD5	0.764	25	7.9	2
20	2015-07-11	drifted	rA88	FD5	0.724	24	7.6	removed from system
21	2015-07-13	drifted	rA93	FD1	0.766	26	7.8	removed from system
21	2015-07-13	drifted	rA65	FD6	0.655	26	7.2	removed from system
21	2015-07-13	drifted	rA8(1)	FD6	0.833	26	7.8	1
22	2015-07-15	drifted	rA64	FD1	0.661	24	7.6	removed from system
3	2015-05-22	not-drifted	A04	3	0.664	22	7.5	3
3	2015-05-22	not-drifted	- (A06)	7	0.642	23	7.2	7
3	2015-05-22	not-drifted	A00	13	0.806	25	7.7	13
3	2015-05-22	not-drifted	A07	13	0.73	23	7.3	13
3	2015-05-22	not-drifted	A11	14	0.581	22	7.2	14
3	2015-05-22	not-drifted	A15	14	0.544	21	6.6	14
3	2015-05-22	not-drifted	A03	14	0.614	22	7.3	14
3	2015-05-22	not-drifted	A01	17	0.835	24	7.9	17
3	2015-05-22	not-drifted	A16	17	0.397	20	6.4	17
6	2015-06-02	not-drifted	A(11) ?	14	0.987	25	7.9	14
6	2015-06-02	not-drifted	A15	14	0.875	25	7.9	14
6	2015-06-02	not-drifted	A03	14	1.075	25	8.1	14
6	2015-06-02	not-drifted	A07	13	1.106	27	8.1	13
6	2015-06-02	not-drifted	(A06) -kein Tag	7	1.061	26	8.3	7
6	2015-06-02	not-drifted	A20	2	0.815	23	7.2	2
6	2015-06-02	not-drifted	?	17	0.94	24	7.9	17
6	2015-06-02	not-drifted	A16	17	0.829	22	7	17
6	2015-06-02	not-drifted	A23	17	0.489	21	7	17
9	2015-06-12	not-drifted	A35	2	0.763	20	8	2
9	2015-06-12	not-drifted	A39	3	0.693	23	8	3
9	2015-06-12	not-drifted	?	3	1.89	27	8.5	3
9	2015-06-12	not-drifted	A16	5	1.088	26	7.8	5
9	2015-06-12	not-drifted	A04	6	1.636	30	9.4	6
9	2015-06-12	not-drifted	A25	8	1.084	26	8.4	8
9	2015-06-12	not-drifted	A22	10	1.147	27	8.4	10
9	2015-06-12	not-drifted	A??(41)	11	0.832	25	8	11
9	2015-06-12	not-drifted	A01	11	1.95	31	9.9	11
9	2015-06-12	not-drifted	A37	12	0.622	23	7.1	12
9	2015-06-12	not-drifted	A30 ?	13	0.812	23	7.5	13
9	2015-06-12	not-drifted	A29	14	0.795	24	7.6	14
9	2015-06-12	not-drifted	A38	14	0.571	24	7.7	14
9	2015-06-12	not-drifted	?	14	1.367	29	8.8	removed from system
9	2015-06-12	not-drifted	A36	16	0.737	23	7.7	16
12	2015-06-23	not-drifted	gA10	11	1.661	31	9	removed from system
12	2015-06-23	not-drifted	gA1(9) ?/3	11	1.337	28	8.8	11
12	2015-06-23	not-drifted	gA1(6) ?	11	1.334	28	8.6	11
12	2015-06-23	not-drifted	rA68	11	0.824	24	7.7	11
12	2015-06-23	not-drifted	rA67	11	0.532	22	6.7	11
12	2015-06-23	not-drifted	g?	11	2.385	32	10.3	removed from system
12	2015-06-23	not-drifted	gA39	3	1.064	26	8.3	3
12	2015-06-23	not-drifted	rA79	3	0.477	20	6.5	3
12	2015-06-23	not-drifted	gA21 ?	3	1.33	30	8.9	removed from system
12	2015-06-23	not-drifted	gA0(1/3/7)	17	1.233	30	8.8	removed from system
12	2015-06-23	not-drifted	rA52	14	0.64	22	7	14
12	2015-06-23	not-drifted	gA47 ?	14	0.467	21	6.2	14
12	2015-06-23	not-drifted	rA83/85 ?	14	0.721	23	7.5	14
12	2015-06-23	not-drifted	gA38 ?	14	0.957	26	8	14
12	2015-06-23	not-drifted	gA29	14	1.178	26	8	14
12	2015-06-23	not-drifted	gA49	1	0.561	21	6.9	1
12	2015-06-23	not-drifted	gA35	2	1.224	24	8.8	2
12	2015-06-23	not-drifted	rA84	13	1.191	26	8.1	13
12	2015-06-23	not-drifted	rA94	13	0.755	24	7.3	13
12	2015-06-23	not-drifted	g ?	13	1.149	27	8	13
12	2015-06-23	not-drifted	rA59	16	0.9	25	8.1	16
12	2015-06-23	not-drifted	rA75	5	0.685	22	7.2	5
12	2015-06-23	not-drifted	rA66	5	0.688	23	7.3	5
12	2015-06-23	not-drifted	rA57	5	0.987	26	8.3	5
12	2015-06-23	not-drifted	gA ?	8	1.621	30	8.9	removed from system
12	2015-06-23	not-drifted	rAA76	9	0.602	21	6.7	9
12	2015-06-23	not-drifted	gA3(2)	9	1.01	27	8	9
12	2015-06-23	not-drifted	rA53	10	0.997	26	8	10
14	2015-06-29	not-drifted	gA35 ??	2	1.553	27	8.8	2
14	2015-06-29	not-drifted	gA39	3	1.359	27	8.7	3
14	2015-06-29	not-drifted	rA56	5	0.855	25	8	5
14	2015-06-29	not-drifted	rA75	5	0.845	25	7.9	5
14	2015-06-29	not-drifted	rA57	5	1.28	29	8.9	5
14	2015-06-29	not-drifted	rA6(3)	10	1.373	29	8.7	10
14	2015-06-29	not-drifted	rA6(8)	11	0.924	25	8.2	11
14	2015-06-29	not-drifted	g??	11	1.537	30	9	11
14	2015-06-29	not-drifted	gA(23/8)??	11	1.492	29	9.1	11
14	2015-06-29	not-drifted	gA1(6)	11	1.534	29	9.4	11
14	2015-06-29	not-drifted	rA88	13	0.743	24	7.8	13
14	2015-06-29	not-drifted	g??	13	1.351	29	8.8	13
14	2015-06-29	not-drifted	rA94	13	1.005	26	8.1	13
14	2015-06-29	not-drifted	rA52	14	0.898	24	7.9	14
14	2015-06-29	not-drifted	gA(2)9	14	1.569	29	9.2	14
15	2015-07-01	not-drifted	rA65	18	0.802	24	7.6	18
15	2015-07-01	not-drifted	gA(3)5 ?	2	1.586	26	8.9	2
15	2015-07-01	not-drifted	rA79	3	0.759	23	7.3	3
15	2015-07-01	not-drifted	gA39	3	1.339	28	8.8	3
15	2015-07-01	not-drifted	rA75	5	1.009	25	8.1	5
15	2015-07-01	not-drifted	rA57	5	1.316	29	8.7	5
15	2015-07-01	not-drifted	rA(53) ?	10	1.53	28	8.7	10
15	2015-07-01	not-drifted	gA??	11	1.334	30	9.1	removed from system
15	2015-07-01	not-drifted	gA10/6/8	11	1.408	30	9.1	11
15	2015-07-01	not-drifted	rA94	13	1.182	26	8.1	13
15	2015-07-01	not-drifted	rA52	14	0.896	23	7.9	14
15	2015-07-01	not-drifted	rA6(5/3)	14	1.041	27	8.2	14
16	2015-07-03	not-drifted	gA40	5	0.824	29	8.5	5
16	2015-07-03	not-drifted	rA75	5	1.025	26	8.2	5
16	2015-07-03	not-drifted	gA35 ??	17	1.44	29	8.7	17
16	2015-07-03	not-drifted	rA94	13	1.102	27	8	13
16	2015-07-03	not-drifted	rA58/6	11	1.084	26	8.3	11
16	2015-07-03	not-drifted	rA62	11	0.86	27	8.7	11
17	2015-07-05	not-drifted	rA75	5	1.035	27	8.2	5
17	2015-07-05	not-drifted	gA40	5	1.185	28	8.9	removed from system
17	2015-07-05	not-drifted	rA70	7	0.832	25	7.5	7
17	2015-07-05	not-drifted	kein Tag	11	1.399	29	9.5	removed from system
17	2015-07-05	not-drifted	rA5(6) ?	11	1.023	25	8.3	11
17	2015-07-05	not-drifted	g?	11	1.874	30	9.8	11
17	2015-07-05	not-drifted	rA62/ 63 ?	11	1.034	28	8.6	11
17	2015-07-05	not-drifted	rA5(2)	14	0.933	26	8.2	14
17	2015-07-05	not-drifted	rA(65)	14	0.982	27	8.5	14
18	2015-07-07	not-drifted	rA75	5	1.187	26	8.3	5
18	2015-07-07	not-drifted	gA??	5	1.815	29	9.2	removed from system
18	2015-07-07	not-drifted	gA44	7	0.743	26	7.5	7
18	2015-07-07	not-drifted	rA67	11	0.764	24	8	11
18	2015-07-07	not-drifted	g?	11	1.934	31	10	11
19	2015-07-09	not-drifted	rA76	9	0.672	25	7.5	9
19	2015-07-09	not-drifted	gA44	7	0.766	26	7.5	7
20	2015-07-11	not-drifted	rA76	9	0.815	24	7.7	9
20	2015-07-11	not-drifted	rA?	11	0.924	26	8.2	removed from system
20	2015-07-11	not-drifted	rA73	14	0.995	25	7.9	14
21	2015-07-13	not-drifted	rA80	1	0.568	23	7.6	1
21	2015-07-13	not-drifted	gA49	3	0.755	24	7.5	3
22	2015-07-15	not-drifted	rA(8)(1/4/7)??	1	1.007	26	8	removed from system
22	2015-07-15	not-drifted	rA80	1	0.627	24	7.5	removed from system
22	2015-07-15	not-drifted	gA44	7	0.884	26	7.7	removed from system
22	2015-07-15	not-drifted	rA6?	11	1.445	29	8.8	removed from system
22	2015-07-15	not-drifted	rA6(5)? 687	11	0.885	25	8.4	removed from system
22	2015-07-15	not-drifted	g??	11	1.695	32	9.9	removed from system
22	2015-07-15	not-drifted	rA62	11	0.99	29	9.1	removed from system
22	2015-07-15	not-drifted	rA73	17	0.937	26	8.1	removed from system

## Sheet: Population size estimation
date	N	SE	lower	upper	N	N_corrected	Min	Max	95%CI	0.95
2015-05-11	18.0006	3.81038	11.9418	27.1333	18.0006	18.0006	18	18	11.9418	15.1914
2015-05-15	15.8344	3.35768	10.4975	23.8848	15.8344	15.8344	13	17	10.4975	13.3874
2015-05-19	13.929	2.9689	9.21504	21.0543	13.929	13.929	13	17	9.21504	11.8393
2015-05-22	12.2528	2.63384	8.07832	18.5844	12.2528	13	13	17	8.07832	10.5061
2015-05-26	24.8157	7.66678	13.7314	44.8475	24.8157	19	15	19	13.7314	31.1162
2015-05-29	21.8295	6.76875	12.0542	39.5321	21.8295	19	15	19	12.0542	27.4779
2015-06-02	26.9838	8.47619	14.7905	49.2293	26.9838	26.9838	23	27	14.7905	34.4388
2015-06-05	33.7207	7.86309	21.4797	52.9376	33.7207	28	16	28	21.4797	31.4579
2015-06-09	29.6628	6.97732	18.8225	46.7463	29.6628	29.6628	25	37	18.8225	27.9238
2015-06-12	26.0933	6.20743	16.4744	41.3283	26.0933	26.0933	22	36	16.4744	24.8539
2015-06-16	71.3823	4.59119	62.9358	80.9623	71.3823	63	42	63	62.9358	18.0265
2015-06-19	62.7923	4.37178	54.7916	71.9613	62.7923	62.7923	48	79	54.7916	17.1697
2015-06-23	55.236	4.23116	47.5459	64.1699	55.236	55.236	43	77	47.5459	16.624
2015-06-26	48.5891	4.12241	41.1575	57.3625	48.5891	48.5891	35	77	41.1575	16.205
2015-06-29	42.742	4.01834	35.5635	51.3694	42.742	42.742	33	75	35.5635	15.806
2015-07-01	37.5985	3.90536	30.6896	46.0627	37.5985	37.5985	30	74	30.6896	15.3731
2015-07-03	33.074	3.77816	26.4584	41.3437	33.074	33.074	28	74	26.4584	14.8853
2015-07-05	29.094	3.63612	22.7945	37.1343	29.094	29.094	20	70	22.7945	14.3397
2015-07-07	25.5929	3.481	19.6278	33.3708	25.5929	25.5929	15	69	19.6278	13.743
2015-07-09	22.5131	3.31564	16.8944	30.0004	22.5131	22.5131	12	69	16.8944	13.106
2015-07-11	19.8039	3.14318	14.5375	26.9782	19.8039	19.8039	11	68	14.5375	12.4407
2015-07-13	17.4208	2.96668	12.5067	24.2656	17.4208	17.4208	8	66	12.5067	11.7589
2015-07-15	15.3244	2.78891	10.7579	21.8292	15.3244	15.3244	0	59	10.7579	11.0712
